# Supplementary material for: Influence of Early Feeding Practices on Oral Microbiota Composition During Infancy and Potential Implications for Early Childhood Caries: A Systematic Review
Source: Nutrients. 2026 Jul 2;18(13):2138. doi: 10.3390/nu18132138 (PMC13363697; doi:10.3390/nu18132138)
Supplement: Supplementary file 1 [file nutrients-18-02138-s001.zip]

Archive with 1 entries (1 files):
- nutrients-4398539-supplementary.pdf
